# Supplementary material for: Atypical Hemolytic Uremic Syndrome (aHUS) and Adenosine Deaminase (ADA)-Deficient Severe Combined Immunodeficiency (SCID)—Two Diseases That Exacerbate Each Other: Case Report
Source: Int J Mol Sci. 2021 Aug 31;22(17):9479. doi: 10.3390/ijms22179479 (PMC8430959; doi:10.3390/ijms22179479)
Supplement: Supplementary file 1 [file ijms-22-09479-s001.zip]

Archive with 1 entries (1 files):
- ijms-1320393-supplementary.pdf
